# Supplementary material for: Applications of Uncrewed Aerial Vehicles (UAV) Technology to Support Integrated Coastal Zone Management and the UN Sustainable Development Goals at the Coast
Source: Estuaries Coast. 2021 Oct 18;45(5):1230–49. doi: 10.1007/s12237-021-01001-5 (PMC8522254; doi:10.1007/s12237-021-01001-5)
Supplement: Supplementary file 1 — Supplementary file1 (XLSX 54 kb) [file 12237_2021_1001_MOESM1_ESM.xlsx]

## Sheet: Studies
	Year	Study	Authors	Application	Drone	Sensor	Cost	Rating	Ease of Use	Rating	Maturity	Rating	Comments	Overall / 12
1	2016	A low-cost drone based application for identifying and mapping of coastal fish nursery grounds	Daniele Ventura, Michele Bruno, Giovanna Jona Lasinio, A. Belluscio, Giandomenico Ardizzone	Habitat mapping, and biological and natural resource assessment and management	Custom-Built quadcopter	GoPro Hero 3 Mobius Camera	Drone <€83 GoPro €100 Mobius ~€80	4	Moderate	2	High	3	A custom built drone (but simple and cheap) plus basic cameras were used. SfM models were generated from video stills and several classification methods were employed using basic standard software packages	9
2
3	2017	An Economical Custom-Built Drone for Assessing Whale Health	Vanessa Pirotta, Alastair Smith, Martin Ostrowski, Dylan Russell, Ian D. Jonsen, Alana Grech and Robert Harcourt	Habitat mapping, and biological and natural resource assessment and management	Custom-Built quadcopter	GoPro Hero Session	Drone N/A Camera ~€300	2	Moderate	2	Moderate	2	A custom built drone (cost not provided, so medium category estimated) was used to collect samples of whale blow. Most of the parts are custom made (apart from camera), methods are new, but subsequent studies have used this method with success, so EoU and maturity are set to medium	6
4
5	2019	Detection of two Arctic birds in Greenland and an endangered bird in Korea using RGB and thermal cameras with an unmanned aerial vehicle (UAV)	Won Young Lee, Mijin Park and Chang-Uk Hyun	Habitat mapping, and biological and natural resource assessment and management	Phantom 4 advanced quadcopter	In Built RGB & FLIR Vue Pro R (Thermal)	Drone €1850 Sensor €3500	3	Moderate	2	High	3	The study uses a standard drone with thermal sensors to create orthmosaics (using standard software) to identify birds. The equipment is expensive, but relatively easy to use with many related studies using similar equipment.	8
6
7	2018	Spatial assessment of intertidal seagrass meadows using optical imaging systems and a lightweight drone	James P.Duffy, Laura Pratt, Karen Anderson, Peter E. Land & Jamie D. Shutlere	Habitat mapping, and biological and natural resource assessment and management	3D Robotics Solo	Ricoh GR II compact digital camera	Drone ~€420 Sensor ~€400	4	Moderate	2	Moderate	2	Basic and cheap components make ease of use good, but they 3D printed a mount to make the sensor compatible, adding complexity. Also, the combination of drone and sensor are not common, and some processing was slightly more advanced	8
8
9	2020	Semantic Segmentation of Drone Imagery Using Deep Learning for Seagrass Habitat Monitoring	Jeon, Eui-Ik, Seong-Hak Kim, Byoung-Sub Kim, Kyung-Hyun Park, and Ock-In Choi	Habitat mapping, and biological and natural resource assessment and management	Phantom 4 Pro & Mavic 2 Pro	In built sensors	P4 ~ €1,300 Mavik ~€1660	4	Moderate	2	Moderate	2	While the sensors and drones used are widespread and established, the deep learning approach is new	8
10
11	2018	The advantages of using drones over space-borne imagery in the mapping of mangrove forests	Monika Ruwaimana, Behara Satyanarayana, Viviana Otero, Aidy M. Muslim, Muhammad Syafiq A., Sulong Ibrahim, Dries Raymaekers, Nico Koedam & Farid Dahdouh-Guebas	Habitat mapping, and biological and natural resource assessment and management	Phantom 2	sj4000 wifi & modified sj4000 for IR	P2 <€750 sj4000 ~€80 each (mod cost unknown)	3	High	3	Moderate	2	The drone is commonly used and the sensors quite cheap and common. The adjustments made for the IR sensor is not costed or described, and the combination of drone/sensors is unusual. Most of the processing and analysis approaches are relatively simple.	8
12
13	2020	Estimating aboveground biomass of the mangrove forests on northeast Hainan Island in China using an upscaling method from field plots, UAV-LiDAR data and Sentinel-2 imagery	Dezhi Wang, Bo Wan, Jing Liu, Yanjun Su, Qinghua Guo, Penghua Qiu & Xincai Wu	Habitat mapping, and biological and natural resource assessment and management	DJI M600	Velodyne VLP-16 Puck	Drone €5,699 Sensor €1150	2	High	3	Moderate	2	While the drone and LiDAR instruments are standard equipment, the cost and size of the drone makes its use difficult, and there may be few examples of their use in the literature	7
14
15	2019	Estimating Mangrove Forest Volume Using Terrestrial Laser Scanning and UAV-Derived Structure-from-Motion	Angus D. Warfield & Javier X. Leon	Habitat mapping, and biological and natural resource assessment and management	DJI Phantom 4 Advanced	In-built sensor	1250	4	High	3	High	3	Uses a standard drone type and software for the work. All established with guides, videos etc, although the SfM work can sometimes require training	10
16
17	2019	Mapping Coastal Wetland Biomass from High Resolution Unmanned Aerial Vehicle (UAV) Imagery	Cheryl L. Doughty and Kyle C. Cavanaugh	Habitat mapping, and biological and natural resource assessment and management	DJI Matrice 100	Micasense RedEdge	Drone ~€3250 Sensor ~€4050	2	High	3	High	3	The equipment is standard for pupose, but the drone and sensor are more advanced and/or more difficult to pilot than smaller consumer grade versions. The additional sensor also require further processing before use.	8
18
19	2020	Saltmarsh Expansion in Response to Morphodynamic Evolution: Field Observations in the Jiangsu Coast using UAV	Weiqi Dai, Huan Li, Xindi Chen, Fan Xu, Zeng Zhou, and Changkuan Zhang	Habitat mapping, and biological and natural resource assessment and management	DJI M600	DJI ZENMUSE X5	Drone €4150 Sensor €2150	2	High	3	High	3	The larger and more advanced drone and camera may be more difficult to operate, but they are standard equipment (though expensive). The processing was basic 3D photogrammetry	8
20
21	2019	Drone takes to the skies to image offshore reefs	Andrew Silver	Habitat mapping, and biological and natural resource assessment and management	DJI M600	RGB ‘fluid cam	Drone €12500 Sensor €75000	1	Moderate	2	Low	1	The drone is standard, and few details are provided about the sensor, but given its price it's unlikely to be in common use, and thus the maturity is set to low. The processing also required a supercomputer.	4
22
23	2019	Beach safety: can drones provide a platform for sighting sharks?	Paul A. Butcher, Toby P. Piddocke, Andrew P. Colefax, Brent Hoade, Victor M. Peddemors, Lauren Borg, Brian R. Cullis	Habitat mapping, and biological and natural resource assessment and management	DJI Inspire 1	DJI Zenmuse X5 camera	Drone ~€2550 Sensor €2150	3	Very High	4	High	3	Despite the larger drone size and higher cost, the drone and sensor are standard, and they were used only for visual identification, requiring little if any advanced training. The use, in terms of IDing sharks, is new, but visual Iding in general is common and easy	10
24
25	2018	Mapping and Classification of Ecologically Sensitive Marine Habitats Using Unmanned Aerial Vehicle (UAV) Imagery and Object-Based Image Analysis (OBIA)	Daniele Ventura, Andrea Bonifazi, Maria Flavia Gravina, Andrea Belluscio and Giandomenico Ardizzone	Habitat mapping, and biological and natural resource assessment and management	Custom Quanum Nova Cheerson CX-20	GoPro Hero 4 Black Edition	Drone €600 GoPro ~€190	4	Moderate	2	High	3	The drone parts and camera are standard and cheap, but a lot of custom building was involved, making the EoU just moderate. The processing used standard software packages with some technical elements, but all common use.	9
26
27	2016	Watch How Drones Fight Pirate Fishing from the Sky	Brian Howard	Habitat mapping, and biological and natural resource assessment and management	3D Robotics Solo	Not specified	Drone €420	4	Very High	4	Very High	4	The article mentions how a basic consumer grade drone is used with a video feed to detect illegal fishing. It doesn't specify the camera used, but basic and cheap equipment can do the job	12
28
29	2018	Drone as a tool for coastal flood monitoring in the Volta Delta, Ghana	Kwasi Appeaning Addo, Philip-Neri Jayson-Quashigah, Samuel Nii Ardey Codjoe & Francisca Martey	Habitat mapping, and biological and natural resource assessment and management	DJI Phantom 3	In-built sensor	~€1000	4	High	3	Very High	4	A basic consumer grade drone using the optical in-built camera and processed in a basic GIS environment. All relatively easy to use and established methods/tools.	11
30
31	2018	Nesting Gulls Populations in Balbriggan, Skerries and 30 Howth, Co. Dublin: Final Report	Roughan & O’Donovan	Ecological monitoring	DJI Phantom 4 Pro & Yuneec H520	In-built sensors for DJI. Yuneec not described	P4 ~ €1,300 YH520 ~€1500 w/ camera	3	Very high	4	Very High	4	Both drones are commonly used and consumer grade, while it appeas that just visual identification was performed without advanced processing.	11
32
33	2018	Can drones count gulls? Minimal disturbance and semiautomated image processing with an unmanned aerial vehicle for colony‐nesting seabirds	Graham P. Rush Lucy E. Clarke Meg Stone Matt J. Wood	Ecological monitoring	DJI Inspire 1	DJI FC350	Drone ~€2550 Sensor €190	3	High	3	High	3	The drone is standard mid price piece of kit with a basic camera. Processing and analysis used were also standard and widespread	9
34
35	2017	Seabird species vary in behavioural response to drone census	Émile Brisson-Curadeau, David Bird, Chantelle Burke, David A. Fifeld, Paul Pace, Richard B. Sherley & Kyle H. Elliott	Ecological monitoring	DJI Phantom 4	In-built	~€1330	4	Very high	4	High	3	The authors used a widespread, standard drone and visual observation, methods that should be suitable for nearly all levels of experience	11
36
37	2013	Unmanned Aerial Vehicles (UAVs) for Surveying Marine Fauna: A Dugong Case Study	Amanda Hodgson, Natalie Kelly & David Peel	Ecological monitoring	ScanEagle UAV	Nikon® D90 12	UAV >€500,000 Sensor ~€1100	1	Moderate	2	Moderate	2	A commercial/military grade drone that is hugely expensive and requires specialised training, equipment and permissions to use. Images were just manually assessed for Iding animals	5
38
39	2018	Using a small, consumer-grade drone to identify and count marine megafauna in shallow habitats	Enie Hensel, Stephanie Wenclawski, Craig A. Layman	Ecological monitoring	DJI Phantom 2+ Vision	In-built with lense filters	<€1,000	4	Very High	4	Very High	4	Now dated, but standard drone used in simple visual Iding	12
40
41	2019	Reliability of marine faunal detections in drone-based monitoring	Andrew P.Colefax, Paul A.Butcher, Daniel E.Pagendam, Brendan P.Kelaher	Ecological monitoring	DJI Phantom 4	In-built with lense filters	~ €1,300	4	High	3	Very High	4	Standard modern drone with simple visual identification but with some added statistical analysis	11
42
43	2017	Detecting elusive aspects of wildlife ecology using drones: New insights on the mating dynamics and operational sex ratios of sea turtles	Gail Schofield, Kostas A. Katselidis, Martin K. S. Lilley, Richard D. Reina, Graeme C. Hays	Ecological monitoring	DJI Phantom 3 Pro	In-built	~€1000	4	Very High	4	Very High	4	Visual identification of tutles and their chractieristics.	12
44
45	2018	Virological Sampling of Inaccessible Wildlife with Drones	Jemma L. Geoghegan, Vanessa Pirotta, Erin Harvey, Alastair Smith, Jan P. Buchmann, Martin Ostrowski, John-Sebastian Eden, Robert Harcourt and Edward C. Holmes	Ecological monitoring	Custom Build	Go-Pro & Collector for spray water	N/A	3	Moderate	2	Moderate	2	This study used a custom built drone to collect samples of whale blow spray (appears similar to 2017 study by similar authors), and then used sequencing to detect viruses. Both the construction and piloting of the drone require expertise, but the method has previously been used. The RNA sequencing appear to be standard	7
46
47	2014	UAV Aerial Imaging Applications for Post-Disaster Assessment, Environmental Management and Infrastructure Development	Carlos Alphonso F. Ezequiel, Matthew Cua, Nathaniel C. Libatique, Gregory L. Tangonan1 , Raphael Alampay, Rollyn T. Labuguen2 , Chrisandro M. Favila, Jaime Luis E. Honrado, Vinni Canos, Charles Devaney, Alan B. Loreto, Jose Bacusmo and Benny Palma	Environmental law enforcement and compliance	Custom Build	Panasonic Lumix LX3, Canon S100, GoPro Hero 3	Drone ~€1650 Camera1 €215 Camera2 €215 Camera3 €100	3	Moderate	2	Medium	2	The authors used a custom built drone, and custom made scripts and interfaces for some of the processing, as well as commercial of open source software, in an example monitoring unregistered fish pens in a threatened lake. However, this was from 2014 and many off-the-shelf options are more readily available now	7
48
49	2018	Council using drone to tackle fly-tipping and litter	CHRISTY PARKER	Environmental law enforcement and compliance	DJI Phantom	IN-Built	1300	4	Very high	4	Very High	4	Normal, consumer grade drone flown to detect illegal dumping by visual identification with GIS software. All standard and easily accessible.	12
50
51	2015	Eyes In The Sky: Foam Drones Keep Watch On Rain Forest Trees	JASON BEAUBIEN	Environmental law enforcement and compliance	Fixed Wing (Unknown)	Canon (Unknown)	4200	3	High	3	High	3	While they don't mention the specific drone model or Canon model (just consumer grade) the methods and analysis (visual) are simple and standard. Easily employable.	9
52
53	2020	Watch: Naval Service Drone Videos Oil Spill in Bantry Bay	Joe O'Shea	Environmental law enforcement and compliance	Multi-copter	N/A	N/A	3	Very High	4	Very High	4	The video shows how the Irish naval service used video footage from a drone to assess the extent of an oil spill. The drone is not described, but this simple visual assessment could easily be performed with a basic consumer system	11
54
55	2019	Underwater and airborne monitoring of marine ecosystems and debris	Jun-ichiro Watanabe, Yang Shao & Naoto Miura	Pollution management	DJI Matrice 210 RTK	ZENMUSE X5S ZENMUSE XT	Drone €13175 X5S €2285 XT=€5830	1	Medium	2	Medium	2	The drone is epensive and large, mounted with expensive sensors, one for optical and another for thermal IR. However, they are still standard commercial items. The processing involved machine learning for object detection, so the method in combination with the equipment is not very mature	5
56
57	2019	Detection of floating plastics from satellite and unmanned aerial systems (Plastic Litter Project 2018)	Konstantinos Topouzelis, Apostolos Papakonstantinou & Shungudzemwoyo P.Garaba	Pollution management	DJI S900	1: Sony α5100 2: Sigma ART 19 mm 3:Custom SLANTRANGE 3 P 4:Parrot Sequoia 5:FLIR Duo R	Drone €1399 1=€625 2=€200 3=€3700 4=€3840 5=€3830	2	High	3	Medium	2	The huge range of sensors and a total cost of over €13500, means operating this drone will require a braod knowledge and experience range, and a large budget. Most of the sensors and the drones were commercial and relatively common, so the maturity is medium overall, and the processing methods were relatively common	7
58
59	2021	A Citizen Science Unmanned Aerial System Data Acquisition Protocol and Deep Learning Techniques for the Automatic Detection and Mapping of Marine Litter Concentrations in the Coastal Zone	Apostolos Papakonstantinou, Marios Batsaris, Spyros Spondylidis and Konstantinos Topouzelis	Pollution management	DJI P4 Pro V2 & Mavic Mini Enterprise	In built	P4 = €1850 Mavic = €3250	3	High	3	Medium	2	The authors use consumer grade drone as basic RGB imagery, in combination with deep learning methods to detect marine litter in the coastal zone
60
61	2018	DRONE HYPERSPECTRAL SYSTEM FOR MONITORING COASTAL BATHING WATER QUALITY	J. Martin, A. Medina, A. De Luque, O. Bergasa & J. Coca	Pollution management	DJI M600	RESONON Pika-L price	Drone €4150 Sensor €27400	1	Medium	2	Low	1	The equipment is very expensive and the sensor requires advanced and costly training and further advanced processing and analysis is also needed, so despite a common drone, the ease of use is just medium and the maturity is low too	4
62
63	2015	The Methodology Of Documenting Cultural Heritage Sites Using Photogrammetry, UAV And 3D Printing Techniques: The Case Study Of Asinou Church In Cyprus	K. Themistocleous , M. Ioannides , A. Agapiou and D.G. Hadjimitsis	Digital heritage documentation, preservation and conservation	DJI Phantom 2	GoPro Hero 3	P2 <€750 GPH3= ~€180	4	Medium	2	High	3	The authors use a P2 with a gopro attached to create a 3D SfM model with photoscan. They then 3D printed the church, which drops the ease of use back to medium	9
64
65	2017	Photogrammetric Applications for Cultural Heritage: Guidance for Good Practice: Combining SUA and terrestrial data Tintagel Castle, Cornwall.	Jon Bedford	Digital heritage documentation, preservation and conservation	Ascending Technologies Falcon 8 & senseFly eBee	Sony A7R & Canon Powershot S110	F8 = €25000 ebee = €20700 Sony = €2280 Canon = ~€500	1	High	3	High	3	A combination of 2 drones, 1 for cliff faces and vertical structures and the other for braodscale landscale overview, were used to digitally document an area of coastal land with a castle and generate 3D models.	7
66
67	2012	PANORAMIC UAV VIEWS FOR LANDSCAPE HERITAGE ANALYSIS INTEGRATED WITH HISTORICAL MAPS ATLASES	Raffaella BRUMANA, Daniela ORENI, Mario ALBA, Luigi BARAZZETTI, Branka CUCA, and Marco SCAIONI	Digital heritage documentation, preservation and conservation	ICE engine RC helicopter	Nikon D90 with 20mm Sigma Lens	Drone = ? Camera >€725	3	Medium	3	High	3	The study uses an unknown ice engine RC copter and consumer grade camera. As the study was from 2012, the methods and tools have advanced significantly, all these tools and methods are much easier and more mature now, so the categories are high	9
68
69	2015	UAV-Based Photogrammetry and Integrated Technologies for Architectural Applications—Methodological Strategies for the After-Quake Survey of Vertical Structures in Mantua (Italy)	Cristiana Achille, Andrea Adami, Silvia Chiarini, Stefano Cremonesi, Francesco Fass, Luigi Fregonese and Laura Taffurelli	Digital heritage documentation, preservation and conservation	Unknown Octcopter	Canon EOS 650D	Cam ~€500	3	High	3	High	3	The authors hired an external survey group to take drone images of a tower to assess earthquake damage, but don't describe the drone used. Reasonably priced (<€5000) drones can easily perform this task, so the cost was set to medium. Workflow was also quite standard.	9
70
71	2017	The Methodology Of Documenting Cultural Heritage Sites Using Photogrammetry, UAV And 3D Printing Techniques: Ashnott lead mine	Jon Bedford	Digital heritage documentation, preservation and conservation	senseFly eBee	Canon Ixus	ebee = €20700 Canon = €140	1	High	3	High	3	Despite the very high cost of the drone, the camera used was very basic and most of the processing was standard with common software packages	7
72
73	2019	Mapping Cultural Heritage in Coastal Areas with UAS: The Case Study of Lesvos Island	Apostolos Papakonstantinou , Dimitris Kavroudakis, Yannis Kourtzellis, Michail Chtenellis, Vasilis Kopsachilis, Konstantinos Topouzelis & Michail Vaitis	Digital heritage documentation, preservation and conservation	DJI S900	Sony α5100	Drone = €1399 Sensor = €625	4	High	3	High	3	A standard drone and camera were used, and the processing workflow and software was also part of the research. Not 100% off-the-shelf, but all straightforward	10
74
75	2020	Shoreline Dynamics and Evaluation of Cultural Heritage Sites on the Shores of Large Reservoirs: Kuibyshev Reservoir, Russian Federation	Ionut Cristi Nicu, Bulat Usmanov, Iskander Gainullin and Madina Galimova	Digital heritage documentation, preservation and conservation	DJI Phantom 4	In-built	~€1400	4	High	3	High	3	While there aren't many details on the processing steps after photoscan, it all appeared quite standard in terms of DSM creating and drones used.	10
76
77	2018	The sky’s the limit: Applying drone technology to improve cultural heritage management outputs and outcomes, incorporating an example from Bunurong Country	Rebekah Kurpiel, Robert Ogden and Daniel Turnbull	Digital heritage documentation, preservation and conservation	DJI Phantom 4 Pro	In-built	~€1830	4	High	3	Very high	4	The study used a common off-the-shelf drone with the in-built camera and standard photgrammetry (that may require training) software, so overall a very accessible approach.	11
78
79	2018	Practical Uses For Drones to Address 11 Management Problems in Coastal Zones: Use of Drones for Coastal Research at Hakai Institute	Will McInnes	Digital heritage documentation, preservation and conservation	DJI Phantom	IN-built	~€1000	4	High	3	High	3	The authors says they typically use the phantom series drone, but not which one (and recently a matrice), with GCPs collected with RTK kits and data processed in Pix4D. All quite standard, but the lack of details prevents any very high ratings.	10
80
81	2018	Requirements and Limitations of Thermal Drones for Effective Search and Rescue in Marine and Coastal Areas	Claire Burke, Paul R. McWhirter, Josh Veitch-Michaelis, Owen McAree, Harry A. G. Pointon, Serge Wich and Steve Longmore	Emergency response	Custom Build	FLIR Duo Pro R	Drone = >€1500 Sensor €4300	2	Medium	2	Medium	2	The drone is custom built and uses an expensive thermal camera. The method of detecting people using thermal cameras and automating some of the process with machine learning is novel, but not entirely new.	6
82
83	2018	Drones for Provision of Flotation Support in Simulated Drowning	Anders Bäckman, Jacob Hollenberg, Leif Svensson, Mattias Ringh, Per Nordberg, Therese Djärv, Sune Forsberg, Olof Hernborg &AndreasClaesson	Emergency response	DJI Phantom 4	FliFli Airdrop	Drone €920 Device ~€150	4	Very high	4	High	3	The device is made to drop off a package of the users choice and is designed specifically for DJI drones with easy set up. Using drones for dropping off floatation devices has several examples, and with specifically designed gear, EoU was set to very high and maturity to high	11
84
85	2018	Unmanned aerial vehicles (drones) to prevent drowning	Celia Seguin, Gilles Blaquière, Anderson Loundou, Pierre Michelet & Thibaut Markarian	Emergency response	Helper drone	N/A	N/A	2	High	3	High	3	This project used a drone designed for life saving at sea, such as dropping off floatation devices to people struggling. As such, the maturity and ease of use were set to high	8
86
87	2018	Fire Department Starts Drone Program for More Effective Mission Operation	Hailey Peng	Emergency response	DJI M200	N/A	>€5000	2	High	3	High	3	A DJI report on the use on their drones in firefighting. The fire department used he video feed to detect the fire positions and accurately deploy fire suppresent foams.
88
89	2019	Application of Unmanned Aircraft Systems for Coastal Mapping and Resiliency	Starek, Michael J, Melanie Gingras, and Gary Jeffress	Disaster assessment and management	DJI Phantom 4 Pro & SenseFly eBee	In-built	P4 Pro - €1830 eBee - ~€20,700	1	High	3	Very High	4	Both drones, though having large price differences, are standard and their built-in cameras were used. A mix of orthomosaics and SfM point clouds were generate, which are also standard output from drone imagery	8
90
91	2017	Seasonal dune and beach monitoring using photogrammetry from UAVsurveys to apply in the ICZM on the Ravenna coast (Emilia-Romagna, Italy)	Frederico M. Scarelli, Flavia Sistilli, Stefano Fabbri, Luigi Cantelli, Eduardo G. Barboza, Giovanni Gabbianelli	Disaster assessment and management	VTOL Hexacopter	Canon EOS model 550D	Drone = ? Cam = ~€500	2	High	3	High	3	The drone specifics are not described but it uses standard workflow/software package was used, so both EoU and maturity are high	8
92
93	2018	Local-scale post-event assessments with GPS and UAV-based quick-response surveys: a pilot case from the Emilia–Romagna (Italy) coast	Enrico Duo , Arthur Chris Trembanis , Stephanie Dohner , Edoardo Grottoli , and Paolo Ciavola	Disaster assessment and management	DJI Phantom 2	In Built	P2 <€750	4	High	3	Very High	4	A basic consumer grade drone and a standard workflow/software package was used. Maturity of the method is very high, but the SfM model generation and requirement of accurate RTK measurements lowers the ease of use slightly	11
94
95	2019	Low-Cost UAV for High-Resolution and Large-Scale Coastal Dune Change Monitoring Using Photogrammetry	Quentin Laporte-Fauret, Vincent Marieu, Bruno Castelle, Richard Michalet, Stéphane Bujan and David Rosebery	Disaster assessment and management	DJI Phantom 2 & Phantom 4 Pro	P2 - GoPro P4P- In-Built	P2 <€750 P4P €1830 GoPro ~€180	3	High	3	Very High	4	All the equipment and the processing methods are standard, though again they required DGPS measurements and photogrammetric software and processing for the task, which lowers the EoU value	10
96
97	2015	Urban Flood Mapping Based on Unmanned Aerial Vehicle Remote Sensing and Random Forest Classifier—A Case of Yuyao, China	Quanlong Feng, Jiantao Liu and Jianhua Gong	Disaster assessment and management	Radi RiverMap	In-built	Likely >€15000	2	Medium	2	Medium	2	Not many details are given on the drone pricing, but as the size and weight are much larger than usual, and the flight time much longer (1.5 hrs) it is likely in the expensive category. Methods used were somewhat standard, but with more advanced classification method. Given the uncertainty about the drone, medium was set for both	6
98
99	2017	Unmanned Aerial Vehicle Systems for Remote Estimation of Flooded Areas Based on Complex Image Processing	Dan Popescu, Loretta Ichim and Florin Stoican	Disaster assessment and management	Muros Custom Build	In built	No details, likely >€25000	1	Low	1	Low	1	A custom built drone created by the Romanian Space Agency and integrated with a ground network. Also uses advanced flight control, image processing and machine learning. All required braod expertise, and huge bugdet and many experimental processes	3
100
101	2014	UAV Aerial Imaging Applications for Post-Disaster Assessment, Environmental Management and Infrastructure Development	Carlos Alphonso F. Ezequiel, Matthew Cua, Nathaniel C. Libatique, Gregory L. Tangonan, Raphael Alampay, Rollyn T. Labuguen, Chrisandro M. Favila, Jaime Luis E. Honrado, Vinni Canos, Charles Devaney, Alan B. Loreto, Jose Bacusmo and Benny Palma	Disaster assessment and management	Custom Build	Panasonic Lumix LX3, Canon S100, GoPro Hero 3	Drone ~€1650 Camera1 €215 Camera2 €215 Camera3 €100	3	Medium	2	Medium	2	The authors used a custom built drone, and custom made scripts and interfaces for some of the processing, as well as commercial of open source software, in an example assessing crop damage from Typhoon Haiyan. However, this was from 2014 and many off-the-shelf options are more readily available now	7
102
103	2016	Natural and Anthropogenic Coastal System Comparison Using DSM from a Low Cost UAV Survey (Capão Novo, RS/Brazil)	Frederico M. Scarelli, Luigi Cantelli, Eduardo G. Barboza, Maria Luiza C.C. Rosa, and Giovani Gabbianelli	Planning and development	DJI Phantom - doesn't specify which	In built	~€830	4	High	3	Very High	4	A basic consumer grade drone and a standard workflow/software package was used. Maturity of the method is very high, but the SfM model generation and requirement of accurate GCPs lowers the ease of use to just high	11
104
105	2019	SINOPSIS – The Solomon Islands National Ocean Planning Spatial Information System: Spatial decision support tools for seaweed aquaculture planning in the Solomon Islands	Dan Breen, Antony Vavia, Clayton Chan, Wesley Garofe, Mahuri Robinson, Sebastian Misiga, Sylvester Diake, James Teri, Rosalie Masu, Ronnelle Panda, Ruben Sulu, Anne-Maree Schwartz, Richard Walter, Jillian Fenigolo, Armagan Sabetian and Lindsey White	Planning and development	Phantom 4 DJI Professional	In built	~€1830	4	High	3	High	3	The authors used a basic consumer grade drone and standard GIS systems for their analysis. They did add some other analysis methods to augment the seaweed farming decision management (and other tools) but the drone based work and analysis are quite accessible	10
106
107	2012	PANORAMIC UAV VIEWS FOR LANDSCAPE HERITAGE ANALYSIS INTEGRATED WITH HISTORICAL MAPS ATLASES	Raffaella BRUMANA, Daniela ORENI, Mario ALBA, Luigi BARAZZETTI, Branka CUCA, and Marco SCAIONI	Planning and development	ICE engine RC helicopter	Nikon D90 with 20mm Sigma Lens	Drone = ? Camera >€725	3	High	3	High	3	The study uses an unknown ice engine RC copter and consumer grade camera. As the study was from 2012, the methods and tools have advanced significantly, all these tools and methods are much easier and more mature now, so the categories are high	9
108
109	2014	UAV Aerial Imaging Applications for Post-Disaster Assessment, Environmental Management and Infrastructure Development	Carlos Alphonso F. Ezequiel, Matthew Cua, Nathaniel C. Libatique, Gregory L. Tangonan, Raphael Alampay, Rollyn T. Labuguen, Chrisandro M. Favila, Jaime Luis E. Honrado, Vinni Canos, Charles Devaney, Alan B. Loreto, Jose Bacusmo and Benny Palma	Planning and development	Custom Build	Panasonic Lumix LX3, Canon S100, GoPro Hero 3	Drone ~€1650 Camera1 €215 Camera2 €215 Camera3 €100	3	Medium	2	Medium	2	The authors used a custom built drone, and custom made scripts and interfaces for some of the processing, as well as commercial of open source software, in an example monitoring development around threatened lakes. However, this was from 2014 and many off-the-shelf options are more readily available now	7
110
111	2014	Using Drones for Virtual Tourism	David Mirk & Helmut Hlavacs	Tourism	Parrot ARDrone 2.0	In-built	Drone ~€115	4	Medium	2	Low	1	The authors attempt to allow people live control of a basic drone so that they may experience a landscape. Much better FPV technology has been developed that would make this work easier nowadays	7
112
113	2020	Aerial Drone Footage	Virtual Tour Guys	Tourism	DJI Phantom	In-built	1200	4	Very High	4	Very High	4	Simple use of off-the-shelf drones for aerial videos	12
114
115	2020	The new excavations of Pompeii in Regio V revealed in an exclusive virtual tour by Massimo Osanna	Massimo Osanna	Tourism	N/A	N/A	N/A	3	Very High	4	Very High	4	The video shows a drone based tour of Pompeii. It appear to simply be video footage for tourism/outreach purposes, although it doesn't specific drone make/type, it could be achieved easily from consumer grade drones	11
116
117	2020	“360° Aerial Virtual Tours.	3Deep	Tourism	N/A	N/A	N/A	3	High	3	Very High	4	The company uses still images taken from drones to create 3D virtual tours. They don't describe the drones used, but simple consumer types would be suitable. The method also requires little additional training	10

## Sheet: Stats
		Cost	Ease of Use	Maturity	Accessibility
4	Tourism	3.5	3.25	3.25	3.33333	10
8	Ecological monitoring	3.25	3.25	3.25	3.25	9.75
4	Environmental law enforcement and compliance	3.25	3.25	3.25	3.25	9.75
4	Planning and development	3.5	2.75	3	3.08333	9.25
9	Digital heritage documentation, preservation and conservation	3.11111	2.88889	3.11111	3.03704	9.11111
15	Habitat mapping, and biological and natural resource assessment and management	3.06667	2.66667	2.66667	2.8	8.4
4	Emergency response	2.5	3	2.75	2.75	8.25
7	Disaster assessment and management	2.28571	2.42857	2.85714	2.52381	7.57143
4	Pollution management	1.75	2.5	1.75	2	6

## Sheet: Criteria
	Rating	Cost	Description		Ease of Use	Description		Maturity	Description
	4	Low	<€2,000		Very High	Simple off-the-shelf equipment for visual observation and simple tasks		Very High	Simple and commonly used tasks/equipment and a proven track record
	3	Medium	€2-5,000		High	Some processing of imagery and advanced analysis but common software. Some more advanced sensors		High	Somewhat common, though less widespread with some mixed results
	2	High	€5-20,000		Moderate	Advanced image processing and use of a variety of different sensors. Larger more complex drones with custom elements		Moderate	Partly experimental, but similar methods/equipment previously used in related projects
	1	Very High	>€20,000		Low	Largely custom built or advanced equipment. Use of machine learning, AI and other advanced processing methods		Low	Mostly eperimental/proof of concept for analysis and equipment
